# Supplementary material for: Advances and Challenges in Biomarkers Use for Coronary Microvascular Dysfunction: From Bench to Clinical Practice
Source: J Clin Med. 2022 Apr 6;11(7):2055. doi: 10.3390/jcm11072055 (PMC8999821; doi:10.3390/jcm11072055)
Supplement: Supplementary file 1 [file jcm-11-02055-s001.zip]

Archive with 1 entries (1 files):
- jcm-1628092-supplementary.pdf
